# Supplementary material for: A Mathematical Model of Neonatal Rat Atrial Monolayers with Constitutively Active Acetylcholine-Mediated K+ Current
Source: PLoS Comput Biol. 2016 Jun 22;12(6):e1004946. doi: 10.1371/journal.pcbi.1004946 (PMC4917258; doi:10.1371/journal.pcbi.1004946)
Supplement: S1 Code — (GZ) [file pcbi.1004946.s003.gz]

Archive with 18 entries (15 files):
- Code_for_Atrial_model/stimulus.c
- Code_for_Atrial_model/main.c
- Code_for_Atrial_model/write_output.c
- Code_for_Atrial_model/allocate.c
- Code_for_Atrial_model/reversal_potentials.c
- Code_for_Atrial_model/constants.h
- Code_for_Atrial_model/varidef.h
- Code_for_Atrial_model
- Code_for_Atrial_model/Ionic_currents.c
- Code_for_Atrial_model/Input
- Code_for_Atrial_model/gating_variables.c
- Code_for_Atrial_model/solve_odes.c
- Code_for_Atrial_model/Outputs
- Code_for_Atrial_model/openfiles.c
- Code_for_Atrial_model/shell.sh
- Code_for_Atrial_model/Calcium_dynamics.c
- Code_for_Atrial_model/init_values.c
- Code_for_Atrial_model/build.h
