# Supplementary material for: A Mathematical Model of Neonatal Rat Atrial Monolayers with Constitutively Active Acetylcholine-Mediated K+ Current
Source: PLoS Comput Biol. 2016 Jun 22;12(6):e1004946. doi: 10.1371/journal.pcbi.1004946 (PMC4917258; doi:10.1371/journal.pcbi.1004946)
Supplement: S1 Code — (GZ) [file pcbi.1004946.s003.gz › Code_for_Atrial_model/stimulus.c]

				/*|||||||||||||||||||||||||||||||||||||||||||||||||||||||||||*/
				/*|||||			STIMULUS PROTOCOL		|||||*/
				/*|||||||||||||||||||||||||||||||||||||||||||||||||||||||||||*/
#include"build.h"

void Apply_stimulus()
{
	int dur;
	int rate;
	double stimtime_DI;

	dur=duration/dt;
	rate=1000/(dt*freq);
	stimtime_DI=DI/dt;

	if(pacing==1)
	{
		Nspikes=t/rate;
		if(fmod(t,rate)==0)
                        count=1;

		if(fmod(t,rate)<=dur && Nspikes<100000)
		{
			Istim=stim_current;
			Nspikes=Nspikes+1;
		}
		else
		{
			if(Nspikes==100000 && count>=stimtime_DI && count<=(stimtime_DI+dur))
	                {
        	                Istim=stim_current;
                	}
			else
			{
				Istim=1.5;				// Holding current
//				Istim=0.0;
			}
		}
	}
	else
	{
		if(t>=stimtime && t<=(stimtime+dur))
		{
			Istim=stim_current;
		}
		else
		{
			Istim=0.0;
		}
	}
}
	
