# Supplementary material for: A Mathematical Model of Neonatal Rat Atrial Monolayers with Constitutively Active Acetylcholine-Mediated K+ Current
Source: PLoS Comput Biol. 2016 Jun 22;12(6):e1004946. doi: 10.1371/journal.pcbi.1004946 (PMC4917258; doi:10.1371/journal.pcbi.1004946)
Supplement: S1 Code — (GZ) [file pcbi.1004946.s003.gz › Code_for_Atrial_model/main.c]

	/*||||||||||||||||||||||||||||||||||||||||||||||||||||||||||||||||||||||||||||||*/
	/*|||||		MAIN PROGRAM FOR THE SINGLE CELL MODEL OF NEONATAL RAT	   |||||*/
	/*|||||		  		ATRIAL CARDIOMYOCYTE 			   |||||*/
	/*|||||		Developed by Majumder et al., Dept. of Cardiology,	   |||||*/
	/*|||||		   Leiden University Medical Center, Leiden	   	   |||||*/
	/*|||||				the Netherlands				   |||||*/
	/*|||||		@R.Majumder@lumc.nl,Alexander.Panfilov@UGent.be		   |||||*/
	/*||||||||||||||||||||||||||||||||||||||||||||||||||||||||||||||||||||||||||||||*/

#include"build.h"

main()
{
		Read_initial_values();

                /*|||||||||||||||||||||||||||||||||||||||||||||||||||||||||||||||||||*/
                /*|||||                     TIME EVOLUTION                      |||||*/
                /*|||||||||||||||||||||||||||||||||||||||||||||||||||||||||||||||||||*/

		Open_files_for_outputs();

	        for(t=0;t<=tmax;t++)
        	{
			V=V1;

                /*|||||||||||||||||||||||||||||||||||||||||||||||||||||||||||||||||||*/
                /*|||||           COMPUTING CURRENTS & GATING VARIABLES         |||||*/
                /*|||||||||||||||||||||||||||||||||||||||||||||||||||||||||||||||||||*/

			Apply_stimulus();

	        /*||||||||||||||||||||||||||||||||||||||||||||||||||||||||||||||||||||*/
	        /*|||||             CURRENTS AND CELLULAR DYNAMICS               |||||*/
	        /*||||||||||||||||||||||||||||||||||||||||||||||||||||||||||||||||||||*/

			calculate_reversal_potentials();

			calculate_gating_variables();

			calculate_ionic_currents();

			Calcium_dynamics();

        /*|||||||||||||||||||||||||||||||||||||||||||||||||||||||||||||||||||||||||||||||||||*/
        /*||||||||                 Computing Transmembrane potential                 ||||||||*/
        /*|||||||||||||||||||||||||||||||||||||||||||||||||||||||||||||||||||||||||||||||||||*/

			Time_evolution_of_variables();

			if(t>=t_begin && t<=t_end)
				Write_outputs();		
			count++;
		}
		fclose(V1_out);
}
