# Supplementary material for: A Mathematical Model of Neonatal Rat Atrial Monolayers with Constitutively Active Acetylcholine-Mediated K+ Current
Source: PLoS Comput Biol. 2016 Jun 22;12(6):e1004946. doi: 10.1371/journal.pcbi.1004946 (PMC4917258; doi:10.1371/journal.pcbi.1004946)
Supplement: S1 Code — (GZ) [file pcbi.1004946.s003.gz › Code_for_Atrial_model/write_output.c]

		/*|||||||||||||||||||||||||||||||||||||||||||||||||||||||||||*/
		/*|||||		WRITING FINAL CONFIGURATION		|||||*/
		/*|||||||||||||||||||||||||||||||||||||||||||||||||||||||||||*/
#include"build.h"

void Write_outputs() 
{
		fwrite(&V1,sizeof(double),1,V1_out);
		fwrite(&dV_dt,sizeof(double),1,V2_out);
	        fwrite(&d,sizeof(double),1,d_out);
        	fwrite(&f,sizeof(double),1,f_out);
	        fwrite(&fCa,sizeof(double),1,fCa_out);
        	fwrite(&b,sizeof(double),1,b_out);
	        fwrite(&g,sizeof(double),1,g_out);
        	fwrite(&y,sizeof(double),1,y_out);
	        fwrite(&r,sizeof(double),1,r_out);
        	fwrite(&s,sizeof(double),1,s_out);
	        fwrite(&s_slow,sizeof(double),1,sslow_out);
        	fwrite(&m,sizeof(double),1,m_out);
	        fwrite(&h,sizeof(double),1,h_out);
        	fwrite(&j,sizeof(double),1,j_out);
	        fwrite(&ua,sizeof(double),1,ua_out);
        	fwrite(&ui,sizeof(double),1,ui_out);
	        fwrite(&P_o1,sizeof(double),1,Po1_out);
        	fwrite(&Ca_NSR,sizeof(double),1,CaNSR_out);
	        fwrite(&Ca_JSR,sizeof(double),1,CaJSR_out);
        	fwrite(&Ca_i,sizeof(double),1,Ca_out);
	        fwrite(&INa,sizeof(double),1,Curr_INa);
	        fwrite(&Ito,sizeof(double),1,Curr_Ito);
        	fwrite(&IK1,sizeof(double),1,Curr_IK1);
        	fwrite(&If,sizeof(double),1,Curr_If);
	        fwrite(&ICaL,sizeof(double),1,Curr_ICaL);
        	fwrite(&ICaT,sizeof(double),1,Curr_ICaT);
	        fwrite(&ICab,sizeof(double),1,Curr_ICab);
        	fwrite(&INab,sizeof(double),1,Curr_INab);
	        fwrite(&INCX,sizeof(double),1,Curr_INCX);
        	fwrite(&INaK,sizeof(double),1,Curr_INaK);
	        fwrite(&IKb,sizeof(double),1,Curr_IKb);
        	fwrite(&IKur,sizeof(double),1,Curr_IKur);
	        fwrite(&IKr,sizeof(double),1,Curr_IKr);
        	fwrite(&IKs,sizeof(double),1,Curr_IKs);
	        fwrite(&IKACh,sizeof(double),1,Curr_IKACh);
}
