# Supplementary material for: A Mathematical Model of Neonatal Rat Atrial Monolayers with Constitutively Active Acetylcholine-Mediated K+ Current
Source: PLoS Comput Biol. 2016 Jun 22;12(6):e1004946. doi: 10.1371/journal.pcbi.1004946 (PMC4917258; doi:10.1371/journal.pcbi.1004946)
Supplement: S1 Code — (GZ) [file pcbi.1004946.s003.gz › Code_for_Atrial_model/reversal_potentials.c]

#include"build.h"

void calculate_reversal_potentials()
{
	ECa=(RT_F/2.0)*log(Ca_o/Ca_i);
	EK=RT_F*log(K_o/K_i);
	ENa=RT_F*log(Na_o/Na_i);
        EKs=RT_F*log((K_o+P_NaK*Na_o)/(K_i+P_NaK*Na_i));
}
