# Supplementary material for: A Mathematical Model of Neonatal Rat Atrial Monolayers with Constitutively Active Acetylcholine-Mediated K+ Current
Source: PLoS Comput Biol. 2016 Jun 22;12(6):e1004946. doi: 10.1371/journal.pcbi.1004946 (PMC4917258; doi:10.1371/journal.pcbi.1004946)
Supplement: S1 Code — (GZ) [file pcbi.1004946.s003.gz › Code_for_Atrial_model/constants.h]

			/*||||||||||||||||||||||||||||||||||||||||||||||||*/
			/*|||||		   MODEL CONSTANTS           |||||*/
			/*||||||||||||||||||||||||||||||||||||||||||||||||*/
#define first_time 1

// Structural and environmental parameters of the model

#define radius (1.52/2.0)		// of petridish that contains fibroblasts
#define F 96.5				// C/mmol
#define R 8.314				// J/mol-K
#define T 296.0				// K
#define C_m 1.0				// microF/cm^2
#define pi (4.0*atan(1))
#define Q10_Na 1.5
#define Q10_Ca 1.5
#define Q10_K 1.5

#define r_nucleus 5.7934		// micrometer
#define r_SR 6.0			// micrometer
#define r_SL 10.5			// micrometer
#define A_cap (4.0*pi*pow(r_SL,2)*pow(10,-8))	// cm^2

#define V_SR (0.043*1.5*1.4)					// pl
#define V_NSR (0.9*V_SR)					// pl
#define V_JSR (V_SR-V_NSR)					// pl
#define V_myo 4.0*pi*(pow(r_SL,3)-pow(r_SR,3))/(3.0*1000.0)		// pl

// User-defined parameters

#define RT_F (R*T/F)
#define F_RT (1.0/RT_F)
#define dt 0.02			// ms
#define maxtime 10.0		 	// s
#define t_begin (5.0*1000/dt)
#define t_end (12.5*1000/dt)
#define interval 4000			// iterations
#define DI 1000.0			// ms

// Extracellular ionic-concentrations

#define Ca_o 1796.0			// microM
#define Na_o 154578.0			// microM
#define K_o 5400.0			// microM

// Intracellular ionic-concentrations

#define Na_i 13818.5982638
#define K_i 130953.3914836

// Stimulus protocol

#define stim_current -8.78		// pA
#define duration 5.0			// ms
#define incr_freq 0.5			// Hz (applicable only when pacing=1)
#define stimtime 122000			// iterations (for real time in ms, multiply by dt)
#define dur1 (0.5/dt)

// Parameters of the SL membrane curents

#define G_CaL 8.0*pow(10,-5)            // dm^3/(F-ms)
#define G_CaT 5.4*pow(10,-3)             // mS/microF
#define k_NCX 1.1340*pow(10,-16)         // pA/(pF(microM)^4)
#define d_NCX pow(10,-16)               // (microM)^-4
#define gamma 0.5
#define G_Cab 0.0008                    // mS/microF
#define G_Nab 0.0039                    // mS/microF
#define G_Kb 0.001	                // mS/microF
#define INaK_max 3.1993               // pA/pF
#define K_mNai 18600.0                  // microM
#define n_NaK 3.2
#define K_mKo 1500.0                    // microM
#define G_Kur 0.02                    // mS/microF
#define G_f 0.021                       // mS/microF
#define G_to 0.007                        // mS/microF
#define k_f 0.023761                    // ms^-1
#define k_b 0.036778                    // ms^-1
#define IpCa_max 0.2                    // pA/pF
#define K_mpCa 0.5                      // microM
#define P_NaK 0.01833
#define ACh 1.0				// microM

// Sarcoplasmic reticulum parameters

#define k_RyR 0.005                      // ms^-1
#define k_open 1.0                      // ms^-1
#define k_close 0.16                    // ms^-1
#define Vmaxf 0.9996                    // ms^-1
#define Vmaxr Vmaxf
#define K_mf 0.5                        // microM
#define K_mr 3500.0                       // microM
#define Hf 2.0
#define Hr Hf
#define k_leak 5*pow(10,-6)             // ms^-1
#define tau_tr 200                      // ms
#define K_mup 0.5                       // microM

// Cytosol parameters

#define delta_r 0.1                     // microM
#define TRPN_tot 35.0                   // microM
#define K_mTRPN 0.5                     // microM
#define CMDN_tot 50.0                   // microM
#define K_mCMDN 2.38                    // microM
#define CSQN_tot 24750.0                // microM
#define K_mCSQN 800.0                   // microM
#define D_Ca 7.0                        // micron^2/ms

#define N 4
#define nu1 (0.01*3/3)
#define k_a_plus 1
#define k_a_minus 0.16

// Voltage Clamp parameters

#define V_holding -80.0
#define dV 0.2 
#define T_clamp (0.4*1000.0/dt)
