# Supplementary material for: A Mathematical Model of Neonatal Rat Atrial Monolayers with Constitutively Active Acetylcholine-Mediated K+ Current
Source: PLoS Comput Biol. 2016 Jun 22;12(6):e1004946. doi: 10.1371/journal.pcbi.1004946 (PMC4917258; doi:10.1371/journal.pcbi.1004946)
Supplement: S1 Code — (GZ) [file pcbi.1004946.s003.gz › Code_for_Atrial_model/varidef.h]

		/*|||||||||||||||||||||||||||||||||||||||||||||||||||||||||||*/
		/*|||||		    DEFINITION OF VARIABLES		|||||*/
		/*|||||||||||||||||||||||||||||||||||||||||||||||||||||||||||*/

/************* File pointers ***************/

FILE *V1_out,*V2_out,*d_out,*f_out,*fCa_out,*b_out,*g_out,*y_out;
FILE *r_out,*s_out,*sslow_out,*ua_out,*ui_out;
FILE *m_out,*h_out,*j_out,*Po1_out;
FILE *CaNSR_out,*CaJSR_out,*Ca_out;
FILE *Curr_INa,*Curr_Ito,*Curr_IK1,*Curr_If,*Curr_ICaL,*Curr_ICaT;
FILE *Curr_ICab,*Curr_INab,*Curr_INCX,*Curr_INaK,*Curr_supp,*Curr_IKb,*Curr_IKur,*Curr_IKr,*Curr_IKs,*Curr_IKACh;
char filename[500];

/************* Counters and miscellaneous variables **************/

int t, tmax, AL, n, count, flag, i,l;
int r1, r2, r3, r4, r5, num, num1, pacing;

/**** Voltage ****/

double V,V1,dV_dt,I_ion,I_ion1,V_clamp;

/**** Change membrane potential ****/

double I_ext,Nf;

/**** Fast Na+ current ****/

double INa,G_Na;
double m, h, j;
double alpha_m,beta_m,alpha_h,beta_h,alpha_j,beta_j;
double m_inf, h_inf, j_inf;
double tau_m, tau_h, tau_j;
double ENa;

/**** Hyperpolarization-activated current ****/

double IfNa, IfK, If;
double y;
double y_inf;
double tau_y;

/**** Sustained outward K+ current ****/

double IKsus;

/***** Ultra-rapid component *****/

double ua, ui, ua_inf, ui_inf, tau_ua, tau_ui, IKur;

/**** Slow delayed rectifier K+ current ****/

double G_Ks,EKs,IKs,K_i;
double Xs1,Xs2,Xs1_inf,Xs2_inf,tau_Xs1,tau_Xs2;

/**** Rapid delayed rectifier K+ current ****/

double G_Kr,IKr;
double Xr,Rr,Xr_inf,tau_Xr;

/**** Time-independent K+ current ****/

double IK1;
double EK;

/**** Transient outward K+ current ****/

double Ito;
double r,s,s_slow;
double r_inf, s_inf, sslow_inf;
double tau_r, tau_s, tau_sslow;

/**** L-type Calcium currents ****/

double ICaL;
double d,f,fCa;
double d_inf, f_inf, fCa_inf;
double tau_d, tau_f, k, tau_fCa;
double a_d, b_d, c_d;
double a_fCa, b_fCa, c_fCa;

/**** T-type Calcium current ****/

double ICaT;
double b, g, ECa;
double b_inf, g_inf;
double tau_b, tau_g;

/**** Na+/Ca2+ exchanger current ****/

double INCX;

/**** Calcium pump current ****/

double IpCa;

/****Background Ca2+ and Na+ currents ****/

double ICab, INab, IKb;

/**** Na+/K+ ATPase ****/

double INaK;
double fNaK, sigma;

/**** Constitutively-active KACh current ****/

double IKACh, a0, a1, a2, a3;
double ACh;

/**** Ryanodine receptors ****/

double P_o1,P_o2,P_C1,P_C2;

/**** Ca2+ fluxes ****/

double J_tr, J_leak, J_rel, J_up, J_CaSR, J_CaSL, K_mRyR;
  
/**** Ca2+ concentrations ****/

double beta_Cai, beta_SR;
double Ca_i, dCai_dt, Ca_JSR, Ca_NSR;

/**** Stimulus current ****/

double Istim,freq;
int rate,Nspikes;		

/**** Diffusion constants ****/

double D11,D22;
