# Supplementary material for: A Mathematical Model of Neonatal Rat Atrial Monolayers with Constitutively Active Acetylcholine-Mediated K+ Current
Source: PLoS Comput Biol. 2016 Jun 22;12(6):e1004946. doi: 10.1371/journal.pcbi.1004946 (PMC4917258; doi:10.1371/journal.pcbi.1004946)
Supplement: S1 Code — (GZ) [file pcbi.1004946.s003.gz › Code_for_Atrial_model/Ionic_currents.c]

		/*||||||||||||||||||||||||||||||||||||||||||||||||||||||||||||*/
		/*|||||		    CALCULATE IONIC CURRENTS		 |||||*/
		/*||||||||||||||||||||||||||||||||||||||||||||||||||||||||||||*/

#include"build.h"

void calculate_ionic_currents()
{
	double c1,c2;

// Fast Na+ current

	INa=G_Na*pow(m,3)*h*j*(V-ENa);

// Hyperpolarization-activated current

	IfNa=G_f*y*(0.2*(V-ENa));
	IfK=G_f*y*(0.8*(V-EK));
	If=(IfNa+IfK);

// Ultra-rapid outward K+ current 

       	IKur=G_Kur*ua*ui*(V-EK);

// Slow delayed rectifier K+ current

        G_Ks=0.0866*(1.0+0.6/(1.0+pow(0.000038/Ca_i,1.4)));
        IKs=G_Ks*Xs1*Xs2*(V-EKs);

// Rapid delayed rectifier K+ current

        G_Kr=0.0005228*sqrt(K_o/5.4);
        IKr=G_Kr*Xr*Rr*(V-EK);

// Sustained outward K+ current

	IKsus=0.16*(IKur+IKs+IKr);

// Time-independent K+ current

	IK1=0.95*0.0515*(K_o/(K_o+210.0))*(V-EK-10.0)/(1.0+exp(0.041*(V-EK-10.0)));		

// Transient outward K+ current

	Ito=0.1*G_to*r*(0.706*s+0.294*s_slow)*(V-EK);

// SL membrane currents

// L-type Ca2+ current

	ICaL=0.85*4.0*G_CaL*d*f*fCa*V*F*F_RT*(Ca_i*exp(2.0*V*F_RT)-0.341*Ca_o)/(exp(2.0*V*F_RT)-1.0);

// T-type Ca2+ current

	ICaT=G_CaT*b*g*(V-ECa+106.5);

// Na+/Ca2+ exchanger current

	c1=pow(Na_i,3)*Ca_o*exp(0.03743*gamma*V)-pow(Na_o,3)*Ca_i*exp(0.03743*(gamma-1)*V);
	c2=1.0+d_NCX*(pow(Na_o,3)*Ca_i+pow(Na_i,3)*Ca_o);
	INCX=0.55*k_NCX*c1/c2;

// Background Ca2+ and Na+ currents

	ICab=G_Cab*(V-ECa);
	INab=0.02*G_Nab*(V-ENa);
        IKb=0.01*G_Kb*(V-EK);	

// Na+/K+ ATPase

	INaK=1.2*INaK_max*fNaK/((1.0+pow(K_mNai/Na_i,n_NaK))*(1.0+K_mKo/K_o));

// Constitutively active KACh current 

//	IKACh=((3.3/(1.0+(9.13652/pow(ACh,0.477811))))*(0.1+(0.18/(1.0+exp((V+102.0)/10.0))))*(V-EK-10.0));	// refit model 2 
//	IKACh=((3.5/(1.0+(9.13652/pow(ACh,0.477811))))*(0.085+(0.45/(1.0+exp((V+102.0)/10.0))))*(V-EK-10.0));	// refit model 2 
	IKACh=((3.8/(1.0+(9.13652/pow(ACh,0.477811))))*(0.075+(0.35/(1.0+exp((V+102.0)/10.0))))*(V-EK-10.0));	// refit model 2 
//	IKACh=((3.5/(1.0+(9.13652/pow(ACh,0.477811))))*(0.04+(0.23/(1.0+exp((V+102.0)/10.0))))*(V-EK-10.0));	// refit model 1 (good fit of IV)
//	IKACh=0.0;
}
