# Supplementary material for: A Mathematical Model of Neonatal Rat Atrial Monolayers with Constitutively Active Acetylcholine-Mediated K+ Current
Source: PLoS Comput Biol. 2016 Jun 22;12(6):e1004946. doi: 10.1371/journal.pcbi.1004946 (PMC4917258; doi:10.1371/journal.pcbi.1004946)
Supplement: S1 Code — (GZ) [file pcbi.1004946.s003.gz › Code_for_Atrial_model/gating_variables.c]

		/*|||||||||||||||||||||||||||||||||||||||||||||||||||||||||||*/
		/*|||||			GATING VARIABLES		|||||*/
		/*|||||||||||||||||||||||||||||||||||||||||||||||||||||||||||*/

#include"build.h"

void calculate_gating_variables()
{
	double c1,c2,s1,s2;

// For Fast Sodium current

        alpha_m=0.32*(V+47.13)/(1.0-exp(-0.1*(V+47.13)));
        beta_m=0.056*exp(-V/11.0);

        if(V<-40.0)
        {
                alpha_h=0.135*exp(-(V+70.0)/6.8);
                beta_h=3.56*exp(0.079*V)+3.1*pow(10,5)*exp(0.35*V);
                alpha_j=2.0*(-1.2714*pow(10,5)*exp(0.2444*V)-3.474*pow(10,-5)*exp(-0.04391*V))*(V+37.78)/(1.0+exp(0.311*(V+79.23)));
                beta_j=0.1212*exp(-0.01052*V)/(1+exp(-0.1378*(V+40.14)));
        }
        else
        {
                alpha_h=0.0;
                beta_h=1.0/(0.13*(1+exp(-(V+10.66)/11.1)));
                alpha_j=0.0;
                beta_j=0.3*exp(-2.535*pow(10,-7)*V)/(1.0+exp(-0.1*(V+32.0)));
        }

        m_inf=1.0/(1.0+exp((37.0+V)/(-6.8)));

	if(T==296.0)
	{
		h_inf=1.0/(1.0+exp((80.0+V)/9.2));
	}
	else if(T==310.0)
	{
		h_inf=1.0/(1.0+exp((78.0+V)/7.8));
	}

        tau_m=1.0/(alpha_m+beta_m);
	if(V<-40.0)
        	tau_h=0.06/(alpha_h+beta_h)+1.5;
	else
       		tau_h=0.75/(alpha_h+beta_h)+0.15;

        tau_j=1.0/(alpha_j+beta_j);
	j_inf=h_inf;

// For Hyperpolarization activated current

	y_inf=1.0/(1.0+exp((V+78.65)/6.33));
	tau_y=1000.0/(0.11885*exp((V+75.0)/28.37)+0.56236*exp((V+75.0)/(-14.19)));

// For ultra-rapid K+ current

        ua_inf=1.0/(1.0+exp(-(V+12.5)/25.0));		
        tau_ua=(0.493*exp(-0.0629*V)+2.058);

        ui_inf=1.0/(1.0+exp((V-100.0)/5.7));
        tau_ui=1200.0-170.0/(1+exp((V+45.2)/5.7));

// For Slow delayed rectifier K+ current

        Xs1_inf=1.0/(1.0+exp(-(V-10.0)/20.0));
        Xs2_inf=Xs1_inf;

        c1=7.19*pow(10,-5)*(V+30.0)/(1.0-exp(-0.148*(V+30.0)));
        c2=1.31*pow(10,-4)*(V+30.0)/(exp(0.0687*(V+30.0))-1.0);
        tau_Xs1=1.0/(c1+c2);
        tau_Xs2=4.0*tau_Xs1;

// For Rapid delayed rectifier K+ current

        Xr_inf=1.0/(1.0+exp(-(V+12.5)/10.0));
        tau_Xr=1.0/((0.00138*(V+14.2)/(1.0-exp(-0.123*(V+14.2))))+(0.00061*(V+38.9)/(exp(0.145*(V+38.9))-1.0)));
        Rr=1.0/(1.0+exp((V+9.0)/22.4));

// For Transient-outward K+ current 

	r_inf=1.0/(1.0+exp(-(V+3.0)/12.0));
	s_inf=1.0/(1.0+exp((V+31.97156)/4.64291));
	sslow_inf=s_inf;

	tau_r=1000.0/(45.16*exp(0.03577*(V+50.0))+98.9*exp(-0.1*(V+38.0)));
	tau_s=1000.0*(0.35*exp(-1.0*pow(((V+70.0)/15.0),2))+0.035)-26.9;
	tau_sslow=1000.0*(3.7*exp(-1.0*pow(((V+70.0)/30.0),2))+0.035)+37.4;

// For SL membrane currents

// L-type Ca2+ current

        d_inf=1.0/(1.0+exp((-1.8-V)/8.6));                       
	a_d=0.25+1.4/(1.0+exp((-35.0-V)/13.0));
	b_d=1.4/(1.0+exp((V+5.0)/5.0));
	c_d=1.0/(1.0+exp((50.0-V)/20.0));

	tau_d=a_d*b_d+c_d+10.0;

        f_inf=1.0/(1.0+exp((22.0+V)/6.1));                           
	tau_f=562.5*exp(-1.0*pow((V+27.0),2)/1000.0)+10.0/(1.0+exp((25.0-V)/1.0))+10.0;

	a_fCa=1.0/(1.0+pow(Ca_i/0.325,8));
	b_fCa=0.1/(1.0+exp((Ca_i-0.5)/0.1));
	c_fCa=0.2/(1.0+exp((Ca_i-0.75)/0.8));

	fCa_inf=(a_fCa+b_fCa+c_fCa+0.23)/1.46;

	if((fCa_inf>fCa) && (V>-60.0))
	{
		k=0.0;
	}
	else
	{
		k=1.0;
	}

	tau_fCa=10.0;

// T-type Ca2+ current

        b_inf=1.0/(1.0+exp(-(V+36.0)/6.1));                       
	tau_b=0.6+5.4/(1.0+exp(0.03*(V+100.0)));

	g_inf=1.0/(1.0+exp((V+66.0)/6.0));
	tau_g=1.0+40.0/(1.0+exp(0.08*(V+65.0)));

// Na+/K+ ATPase

	sigma=(exp(Na_o/67300.0)-1.0)/7.0;
	fNaK=1.0/(1.0+0.1245*exp(-0.1*V*F_RT)+0.0365*sigma*exp(-V*F_RT)); 

// Temperature scaling

	if(T==310.0)
	{
	        tau_m=tau_m/Q10_Na;
        	tau_h=tau_h/Q10_Na;
	        tau_j=tau_j/Q10_Na;

        	tau_d=tau_d/Q10_Ca;
	        tau_f=tau_f/Q10_Ca;
		tau_fCa=tau_fCa/Q10_Ca;

	        tau_ua=tau_ua/Q10_K;
        	tau_ui=tau_ui/Q10_K;
	        tau_Xr=tau_Xr/Q10_K;
        	tau_Xs1=tau_Xs1/Q10_K;
	        tau_Xs2=tau_Xs2/Q10_K;
	}		
}
