# Supplementary material for: A Mathematical Model of Neonatal Rat Atrial Monolayers with Constitutively Active Acetylcholine-Mediated K+ Current
Source: PLoS Comput Biol. 2016 Jun 22;12(6):e1004946. doi: 10.1371/journal.pcbi.1004946 (PMC4917258; doi:10.1371/journal.pcbi.1004946)
Supplement: S1 Code — (GZ) [file pcbi.1004946.s003.gz › Code_for_Atrial_model/solve_odes.c]

		/*|||||||||||||||||||||||||||||||||||||||||||||||||||||||||||*/
		/*|||||		  SOLVE ODEs FOR ALL VARIABLES		|||||*/
		/*|||||||||||||||||||||||||||||||||||||||||||||||||||||||||||*/

#include"build.h"

void Time_evolution_of_variables()
{
	/*|||||||||||||||||||||||||||||||||||||||||||||||||||||||||||||||||||||||||||||||||||*/
        /*|||||                         Total ionic curent I_ion                        |||||*/
        /*|||||||||||||||||||||||||||||||||||||||||||||||||||||||||||||||||||||||||||||||||||*/
	
        I_ion=ICaL+ICaT+INCX+ICab+INab+IKb+INaK+INa+If+IKsus+IK1+Ito+IKACh;
	I_ion1=I_ion*C_m*pow(10,6)*A_cap;

// Calcium equations

        Ca_NSR=Ca_NSR+dt*(J_up-J_leak-J_tr)/V_NSR;
       	Ca_JSR=Ca_JSR+dt*beta_SR*(-J_rel+J_tr)/V_JSR;

// For spherical core structure

        beta_Cai=1.0/(1.0+TRPN_tot*K_mTRPN/pow(Ca_i+K_mTRPN,2.0)+CMDN_tot*K_mCMDN/pow(Ca_i+K_mCMDN,2.0));
       	dCai_dt=beta_Cai*(J_CaSR+J_CaSL)/V_myo;
        Ca_i=Ca_i+dt*dCai_dt;

	dV_dt=(-1.0*(I_ion+Istim)/C_m);
	V1=((-1.0*(I_ion+Istim)/C_m))*dt+V;
	m=m_inf+(m-m_inf)*exp(-dt/tau_m);
	h=h_inf+(h-h_inf)*exp(-dt/tau_h);
        j=j_inf+(j-j_inf)*exp(-dt/tau_j);
	d=d_inf+(d-d_inf)*exp(-dt/tau_d);
	f=f_inf+(f-f_inf)*exp(-dt/tau_f);
	fCa=dt*k*(fCa_inf-fCa)/tau_fCa+fCa;
	b=b_inf+(b-b_inf)*exp(-dt/tau_b);
	g=g_inf+(g-g_inf)*exp(-dt/tau_g);
	y=y_inf+(y-y_inf)*exp(-dt/tau_y);
	ua=ua_inf+(ua-ua_inf)*exp(-dt/tau_ua);
	ui=ui_inf+(ui-ui_inf)*exp(-dt/tau_ui);
	r=r_inf+(r-r_inf)*exp(-dt/tau_r);
	Xr=Xr_inf+(Xr-Xr_inf)*exp(-dt/tau_Xr);
	Xs1=Xs1_inf+(Xs1-Xs1_inf)*exp(-dt/tau_Xs1);
	Xs2=Xs2_inf+(Xs2-Xs2_inf)*exp(-dt/tau_Xs2);
	s=s_inf+(s-s_inf)*exp(-dt/tau_s);
	s_slow=sslow_inf+(s_slow-sslow_inf)*exp(-dt/tau_sslow);
	P_o1=P_o1+dt*(k_a_plus*pow(Ca_i,N)/(pow(Ca_i,N)+pow(K_mRyR,N))*P_C1-k_a_minus*P_o1);
}
