# Supplementary material for: A Mathematical Model of Neonatal Rat Atrial Monolayers with Constitutively Active Acetylcholine-Mediated K+ Current
Source: PLoS Comput Biol. 2016 Jun 22;12(6):e1004946. doi: 10.1371/journal.pcbi.1004946 (PMC4917258; doi:10.1371/journal.pcbi.1004946)
Supplement: S1 Code — (GZ) [file pcbi.1004946.s003.gz › Code_for_Atrial_model/openfiles.c]

				/*||||||||||||||||||||||||||||||||||||||||||||||||||||||*/
				/*|||||		OPEN FILES FOR RECORDING O/P	   |||||*/
				/*||||||||||||||||||||||||||||||||||||||||||||||||||||||*/
#include"build.h"

void Open_files_for_outputs()
{
		sprintf(filename,"Outputs/V_input");
	        V1_out=fopen(filename,"w");
		sprintf(filename,"Outputs/dVdt_input");
	        V2_out=fopen(filename,"w");
	        sprintf(filename,"Outputs/d_input");
        	d_out=fopen(filename,"w");
	        sprintf(filename,"Outputs/f_input");
        	f_out=fopen(filename,"w");
	        sprintf(filename,"Outputs/fCa_input");
        	fCa_out=fopen(filename,"w");
	        sprintf(filename,"Outputs/b_input");
        	b_out=fopen(filename,"w");
	        sprintf(filename,"Outputs/g_input");
        	g_out=fopen(filename,"w");
	        sprintf(filename,"Outputs/y_input");
        	y_out=fopen(filename,"w");
	        sprintf(filename,"Outputs/r_input");
        	r_out=fopen(filename,"w");
	        sprintf(filename,"Outputs/s_input");
	        s_out=fopen(filename,"w");
        	sprintf(filename,"Outputs/sslow_input");
	        sslow_out=fopen(filename,"w");
        	sprintf(filename,"Outputs/m_input");
	        m_out=fopen(filename,"w");
        	sprintf(filename,"Outputs/h_input");
	        h_out=fopen(filename,"w");
        	sprintf(filename,"Outputs/j_input");
	        j_out=fopen(filename,"w");
        	sprintf(filename,"Outputs/ua_input");
	        ua_out=fopen(filename,"w");
        	sprintf(filename,"Outputs/ui_input");
	        ui_out=fopen(filename,"w");
        	sprintf(filename,"Outputs/Po1_input");
	        Po1_out=fopen(filename,"w");
        	sprintf(filename,"Outputs/CaNSR_input");
	        CaNSR_out=fopen(filename,"w");
        	sprintf(filename,"Outputs/CaJSR_input");
	        CaJSR_out=fopen(filename,"w");
       		sprintf(filename,"Outputs/Ca_input");
	        Ca_out=fopen(filename,"w");
       		sprintf(filename,"Outputs/Current_INa");
	        Curr_INa=fopen(filename,"w");
        	sprintf(filename,"Outputs/Current_Ito");
	        Curr_Ito=fopen(filename,"w");
        	sprintf(filename,"Outputs/Current_IK1");
	        Curr_IK1=fopen(filename,"w");
        	sprintf(filename,"Outputs/Current_If");
	        Curr_If=fopen(filename,"w");
        	sprintf(filename,"Outputs/Current_ICaL");
	        Curr_ICaL=fopen(filename,"w");
        	sprintf(filename,"Outputs/Current_ICaT");
	        Curr_ICaT=fopen(filename,"w");
        	sprintf(filename,"Outputs/Current_ICab");
	        Curr_ICab=fopen(filename,"w");
        	sprintf(filename,"Outputs/Current_INab");
	        Curr_INab=fopen(filename,"w");
        	sprintf(filename,"Outputs/Current_INCX");
	        Curr_INCX=fopen(filename,"w");
        	sprintf(filename,"Outputs/Current_INaK");
	        Curr_INaK=fopen(filename,"w");
        	sprintf(filename,"Outputs/Current_IKb");
	        Curr_IKb=fopen(filename,"w");
        	sprintf(filename,"Outputs/Current_IKur");
	        Curr_IKur=fopen(filename,"w");
        	sprintf(filename,"Outputs/Current_IKr");
	        Curr_IKr=fopen(filename,"w");
        	sprintf(filename,"Outputs/Current_IKs");
	        Curr_IKs=fopen(filename,"w");
        	sprintf(filename,"Outputs/Current_IKACh");
	        Curr_IKACh=fopen(filename,"w");
}
