# Supplementary material for: A Mathematical Model of Neonatal Rat Atrial Monolayers with Constitutively Active Acetylcholine-Mediated K+ Current
Source: PLoS Comput Biol. 2016 Jun 22;12(6):e1004946. doi: 10.1371/journal.pcbi.1004946 (PMC4917258; doi:10.1371/journal.pcbi.1004946)
Supplement: S1 Code — (GZ) [file pcbi.1004946.s003.gz › Code_for_Atrial_model/shell.sh]

mpicc main.c  Calcium_dynamics.c  gating_variables.c  openfiles.c  reversal_potentials.c  solve_odes.c   init_values.c  Ionic_currents.c  stimulus.c write_output.c  -lm  -o neorat1.exe
