# Supplementary material for: A Mathematical Model of Neonatal Rat Atrial Monolayers with Constitutively Active Acetylcholine-Mediated K+ Current
Source: PLoS Comput Biol. 2016 Jun 22;12(6):e1004946. doi: 10.1371/journal.pcbi.1004946 (PMC4917258; doi:10.1371/journal.pcbi.1004946)
Supplement: S1 Code — (GZ) [file pcbi.1004946.s003.gz › Code_for_Atrial_model/Calcium_dynamics.c]

		/*||||||||||||||||||||||||||||||||||||||||||||||||||||||||||||||||*/
		/*|||||		          CALCIUM DYNAMICS		     |||||*/
		/*||||||||||||||||||||||||||||||||||||||||||||||||||||||||||||||||*/

#include"build.h"

void Calcium_dynamics()
{
	double s1,s2;

/**** Calcium fluxes ****/

	J_rel=nu1*P_o1*(Ca_JSR-Ca_i);
        J_leak=k_leak*(Ca_NSR-Ca_i);
        J_tr=(Ca_NSR-Ca_JSR)/tau_tr;

/**** Ca2+ buffering ****/

        beta_SR=1.0/(1.0+CSQN_tot*K_mCSQN/pow(Ca_JSR+K_mCSQN,2));

/**** Ryanodine receptor gating ****/

	K_mRyR=3.51/(1.0+exp((Ca_JSR-530.0)/200.0))+0.25;
	P_C1=1-P_o1;

/**** SERCA ****/

	s1=pow(Ca_i/K_mf,Hf);
	s2=pow(Ca_NSR/K_mr,Hr);
	J_up=(Vmaxf*s1-Vmaxr*s2)/(1.0+s1+s2);	

        J_CaSR=J_rel-J_up+J_leak;
        J_CaSL=(2.0*INCX-ICaL-ICaT-ICab)*A_cap*C_m/(2.0*F*pow(10,-6));
}
