# Supplementary material for: A Mathematical Model of Neonatal Rat Atrial Monolayers with Constitutively Active Acetylcholine-Mediated K+ Current
Source: PLoS Comput Biol. 2016 Jun 22;12(6):e1004946. doi: 10.1371/journal.pcbi.1004946 (PMC4917258; doi:10.1371/journal.pcbi.1004946)
Supplement: S1 Code — (GZ) [file pcbi.1004946.s003.gz › Code_for_Atrial_model/init_values.c]

		/*|||||||||||||||||||||||||||||||||||||||||||||||||||||||||||||||*/
		/*|||||			READ INITIAL VALUES 		    |||||*/
		/*|||||||||||||||||||||||||||||||||||||||||||||||||||||||||||||||*/

#include"build.h"

void Read_initial_values()
{
	tmax=maxtime*1000/dt;
	pacing=1;
	flag=0;
	count=1;
	Nspikes=1;
	freq=1.0;

	if(T==296.0)
	{
		G_Na=145.0;
	}
	else if(T==310.0)
	{
		G_Na=165.0;
	}

        Istim=0.0;
	m=0.001729;
	h=0.624946;
	j=0.624946;
	d=0.000109;
	f=0.999929;
	fCa=1.001951;
	r=0.003223;
	s=0.999969;
	s_slow=0.999969;
	y=0.562306;
	b=0.000708;
	g=0.914717;
	ua=0.000554;
	ui=1.000000;
	P_o1=0.002247;
	Ca_JSR=790.502388;
	Ca_NSR=794.054383;
	Ca_i=0.137822;
	V1=-70.0;
	Xr=0.025742210977;
	Xs1=0.012668791315;
	Xs2=0.028399873909;
} 
