# Supplementary material for: A Mathematical Model of Neonatal Rat Atrial Monolayers with Constitutively Active Acetylcholine-Mediated K+ Current
Source: PLoS Comput Biol. 2016 Jun 22;12(6):e1004946. doi: 10.1371/journal.pcbi.1004946 (PMC4917258; doi:10.1371/journal.pcbi.1004946)
Supplement: S1 Code — (GZ) [file pcbi.1004946.s003.gz › Code_for_Atrial_model/build.h]

		/*|||||||||||||||||||||||||||||||||||||||||||||||||||||||||||||||||||*/
		/*|||||			BUILDER FILE FOR PROGRAM		|||||*/
		/*|||||||||||||||||||||||||||||||||||||||||||||||||||||||||||||||||||*/

#include<stdio.h>
#include<stdlib.h>
#include<string.h>
#include<math.h>
#include<mpi.h>

#include"varidef.h"
#include"constants.h"

/***** Declaring functions for opening files ****/

void Open_files_for_outputs();

/************** Initial Conditions **************/

void Read_initial_values();

/********** Applying Boundary conditions ********/

void Apply_Boundary_Conditions();
void extra_boundary_conditions();

/*************** Applying stimulus **************/

void Set_frequency();
void Apply_stimulus();

/*********** Declaring Ionic currents ***********/

void calculate_reversal_potentials();
void calculate_gating_variables();
void calculate_ionic_currents();
void Calcium_dynamics();

/************ Recording final values ************/

void Time_evolution_of_variables();
void Write_outputs();
